# Supplementary material for: FRET-Based TURN-ON Aptasensor for the Sensitive Detection of CK-MB
Source: Biosensors (Basel). 2025 Jul 11;15(7):446. doi: 10.3390/bios15070446 (PMC12293767; doi:10.3390/bios15070446)
Supplement: Supplementary file 1 [file biosensors-15-00446-s001.zip]

Archive with 1 entries (1 files):
- biosensors-3686741-supplementary.pdf
